# Supplementary material for: Status and trends of tundra birds across the circumpolar Arctic
Source: Ambio. 2020 Jan 18;49(3):732–48. doi: 10.1007/s13280-019-01308-5 (PMC6989588; doi:10.1007/s13280-019-01308-5)
Supplement: Supplementary file 1 — Supplementary material 1 (XLSX 73 kb) [file 13280_2019_1308_MOESM1_ESM.xlsx]

## Sheet: Popn_Size_and_Trend
SORT	Range within Arctic	Taxa	Group	Guild	Common Name	Species	Data Source	Flyway Details	Condensed Flyway: Americas	East Asia - Australasia	Central Asia	Africa-Eurasia	Population	Population Size.Start Year	Population Size.End Year	Minimum	Maximum	Population Size.Quality	Population Size.Notes	Population Trend.Start Year	Population Trend.End Year	Trend	Population Trend.Quality	Long-term Trend Period (start year, end year; typically >30 years)	Long-term Trend Estimate	Long-term Trend Quality	Short-term Trend Period (start year, end year; typically 15 years)	Short-term Trend Estimate	Short-term Trend Quality	Pattern long v. short-term (improve, stable, worsen?)	Population Trend.Notes
1	1	Anatidae	Waterfowl	Herbivore	Tundra Bean Goose	Anser fabalis	Global Goose Audit	W Siberia/central Asia			1	1	fabalis, W Siberia/central Asia	2008	2008	1000	5000	3	Fox and Leafloor 2018	.	.	DEC	2	.	DEC	2	2007-2016	DEC	2	STA
2	1	Anatidae	Waterfowl	Herbivore			Global Goose Audit	Siberia/NE & SW Europe				1	rossicus, Siberia/NE & SW Europe	2013	2013	600000	600000	4	Fox and Leafloor 2018	1990	2013	INC	4	.	INC	2	1990-2013	INC	4	STA
3	1	Anatidae	Waterfowl	Herbivore			Global Goose Audit	Russia/Japan		1			serrirostris, Russia/Japan	2007	2011	2000	2000	4	Fox and Leafloor 2018	.	.	STA	2	.	STA?	2	.	STA?	2	STA
4	1	Anatidae	Waterfowl	Herbivore			Global Goose Audit	Russia/Korea		1			serrirostris, Russia/Korea	2007	2011	60000	60000	4	Fox and Leafloor 2018	.	.	STA	2	.	STA?	2	.	STA?	2	STA
5	1	Anatidae	Waterfowl	Herbivore			Global Goose Audit	Russia/China		1			serrirostris, Russia/China	2007	2011	52000	156000	3	Fox and Leafloor 2018	.	.	STA	2	.	STA?	2	.	STA?	2	STA
6	1	Anatidae	Waterfowl	Herbivore	Pink-footed Goose	Anser brachyrhynchus	Global Goose Audit	East Greenland & Iceland/UK				1	East Greenland & Iceland/UK	2015	2015	540000	540000	4	Fox and Leafloor 2018	1960	2013	INC	4	1960-2013	INC	4	1999-2013	INC	4	STA	Strong long-term increase
7	1	Anatidae	Waterfowl	Herbivore			Global Goose Audit	Svalbard/North-west Europe				1	Svalbard/North-west Europe	2014	2014	76000	76000	4	Fox and Leafloor 2018	1965	2013	INC	4	1965-2013	INC	4	1999-2013	INC	4	STA	Strong long-term increase
8	1	Anatidae	Waterfowl	Herbivore	Greater White-fronted Goose	Anser albifrons	Global Goose Audit	Russia/North-west Europe				1	albifrons, Russia/North-west Europe	2012	2012	1000000	1000000	4	Fox and Leafloor 2018	1958	2008	INC	4	1958-2008	INC	4	2003-2012	INC	4	STA	Listed as stable in Global Goose Audit, but rate of increase (+0.8%/yr) just exceeds our threshold for STA
9	1	Anatidae	Waterfowl	Herbivore			Global Goose Audit	Western Siberia/Central Europe				1	albifrons, Western Siberia/Central Europe	2013	2013	163000	163000	4	Fox and Leafloor 2018	1988	2012	INC	4	1988-2012	INC	4	2003-2012	INC	4	STA	Long-term trend data not fully available
10	1	Anatidae	Waterfowl	Herbivore			Global Goose Audit	Western Siberia/Black Sea & Turkey				1	albifrons, Western Siberia/Black Sea & Turkey	2013	2013	245000	245000	3	Fox and Leafloor 2018	1988	2012	INC	4	1988-2012	INC	4	2003-2012	INC	4	STA	Long-term trend data not fully available
11	1	Anatidae	Waterfowl	Herbivore			Global Goose Audit	Northern Siberia/Caspian & Iraq				1	albifrons, Northern Siberia/Caspian & Iraq	1995	1995	15000	15000	2	Fox and Leafloor 2018	1988	2012	DEC	4	1988-2012	DEC	4	2003-2012	DEC	4	STA	Sample-based estimate of trend, but strong declines
12	1	Anatidae	Waterfowl	Herbivore			Global Goose Audit	Greenland/Ireland & UK				1	flavirostris, Greenland/Ireland & UK	2016	2016	18800	18800	4	Fox and Leafloor 2018	1983	2014	DEC	4	1983-2014	STA	4	1999-2014	DEC	4	WOR
13	1	Anatidae	Waterfowl	Herbivore			Global Goose Audit	Alaska/California	1				elgasi, Alaska/California	2015	2015	<10000	<10000	4	CMR, Fox and Leafloor 2018	2003	2015	STA	4	.	STA	2	2003-2015	STA	4	STA
14	1	Anatidae	Waterfowl	Herbivore			Global Goose Audit	Alaska/California	1				frontalis, Alaska/California	2016	2016	685500	685500	4	Fox and Leafloor 2018	1985	2015	INC	4	1985-2015	INC	4	2006-2015	INC	4	STA
15	1	Anatidae	Waterfowl	Herbivore			Global Goose Audit	Mid-Continent	1				frontalis, Mid-Continent	2006	2015	2600000	2600000	4	Lincoln adults, Fox and Leafloor 2018	1975	2014	STA	4	1975-2014	INC	4	2005-2014	STA	4	STA
16	1	Anatidae	Waterfowl	Herbivore			Global Goose Audit	China			1		frontalis, China	2015	2015	55000	55000	3	Fox and Leafloor 2018	2002	2014	DEC	2	.	DEC	2	2002-2014	DEC	2	STA
17	1	Anatidae	Waterfowl	Herbivore			Global Goose Audit	Japan			1		frontalis, Japan	2007	2011	138000	138000	4	Fox and Leafloor 2018	1996	2011	INC	4	1996-2011	INC	4	2002-2011	INC	4	STA
18	1	Anatidae	Waterfowl	Herbivore			Global Goose Audit	Korea			1		frontalis, Korea	2007	2011	85000	85000	4	Fox and Leafloor 2018	1999	2011	INC	4	.	INC	2	1999-2011	INC	4	STA
19	1	Anatidae	Waterfowl	Herbivore	Lesser White-fronted Goose	Anser erythropus	Global Goose Audit	C & E Siberia/China			1		C & E Siberia/China	2015	2015	16000	16000	4	Fox and Leafloor 2018	.	.	DEC	2	.	DEC	2	2007-2016	DEC	2	STA
20	1	Anatidae	Waterfowl	Herbivore			Global Goose Audit	Fennoscandia				1	Fennoscandia	2016	2016	105	120	4	Fox and Leafloor 2018	1993	2008	DEC	4	1993-2008	DEC	4	2007-2016	INC	4	IMP	Strong long-term decline, strong recent increase
21	1	Anatidae	Waterfowl	Herbivore			Global Goose Audit	W Siberia/Caspian & SW Asian			1	1	W Siberia/Caspian & SW Asian	2016	2016	30000	30000	4	Fox and Leafloor 2018	1985	2015	DEC	2	.	DEC	2	2007-2016	DEC	2	STA
22	1	Anatidae	Waterfowl	Herbivore	Snow Goose	Chen caerulescens	Global Goose Audit	Midcontinent	1				caerulescens, Midcontinent	2006	2015	12600000	12600000	4	Lincoln adults, Fox and Leafloor 2018	1970	2014	INC	4	1970-2014	INC	4	2005-2104	INC	4	STA
23	1	Anatidae	Waterfowl	Herbivore			Global Goose Audit	Western Arctic	1				caerulescens, Western Arctic	2006	2015	1000000	1000000	4	Lincoln adults, Fox and Leafloor 2018	1971	2014	INC	4	1971-2014	INC	4	2005-2014	INC	4	STA
24	1	Anatidae	Waterfowl	Herbivore			Global Goose Audit	Wrangel Is	1				caerulescens, Wrangel Is	2016	2016	300000	300000	4	Fox and Leafloor 2018	1975	2015	INC	4	1975-2015	INC	4	2006-2015	INC	4	STA
25	1	Anatidae	Waterfowl	Herbivore			Global Goose Audit	atlanticus	1				atlanticus	2016	2016	876000	876000	4	Fox and Leafloor 2018	1965	2015	INC	4	1965-2015	INC	4	2006-2015	STA	4	STA
26	1	Anatidae	Waterfowl	Herbivore	Ross's Goose	Chen rossii	Global Goose Audit	North America	1				North America	2006	2015	2350000	2350000	4	Lincoln total, Fox and Leafloor 2018	1975	2014	INC	4	1975-2014	INC	4	2005-2014	INC	4	STA	Lincoln
27	1	Anatidae	Waterfowl	Herbivore	Emperor Goose	Chen canagica	Global Goose Audit	North America		1			North America	2015	2015	98000	98000	4	Fox and Leafloor 2018	1985	2015	STA	4	1985-2015	STA	4	2005-2015	INC	4	IMP
28	1	Anatidae	Waterfowl	Herbivore	Cackling Goose	Branta hutchinsii	Global Goose Audit	Aleutian-California	1				leucopareia, Aleutian- California	2016	2016	156000	156000	4	CMR, Fox and Leafloor 2018	1975	2015	INC	4	1975-2015	INC	4	2006-2015	INC	4	STA
29	1	Anatidae	Waterfowl	Herbivore			Global Goose Audit	Cackling	1				minima Cackling	2016	2016	328000	328000	4	Fox and Leafloor 2018	1985	2015	INC	4	1985-2015	INC	4	2006-2015	INC	4	STA
30	1	Anatidae	Waterfowl	Herbivore			Global Goose Audit	Midcontinent population	1				hutchinsii Midcontinent population	2005	2014	3600000	3600000	4	Lincoln adults, Fox and Leafloor 2018	1975	2014	INC	4	1975-2014	INC	4	2005-2014	INC	4	STA
31	1	Anatidae	Waterfowl	Herbivore			Global Goose Audit	Taverner’s	1				taverneri Taverner’s	2015	2015	35400	35400	4	Fox and Leafloor 2018	1986	2015	DEC	4	1986-2015	DEC	4	2006-2015	DEC	4	STA
32	1	Anatidae	Waterfowl	Herbivore	Barnacle Goose	Branta leucopsis	Global Goose Audit	East Greenland/Scotland & Ireland				1	East Greenland/Scotland & Ireland	2015	2015	80700	80700	4	Fox and Leafloor 2018	1959	2012	INC	4	1959-2012	INC	4	2003-2012	INC	4	STA	Strong long-term increase
33	1	Anatidae	Waterfowl	Herbivore			Global Goose Audit	Svalbard/South-west Scotland				1	Svalbard/South-west Scotland	2016	2016	38000	38000	4	Fox and Leafloor 2018	1956	2013	INC	4	1956-2013	INC	4	2004-2013	INC	4	STA	Strong long-term increase
34	1	Anatidae	Waterfowl	Herbivore			Global Goose Audit	Russia/Germany & Netherlands				1	Russia/Germany & Netherlands	2015	2015	1200000	1200000	4	Fox and Leafloor 2018	1960	2014	INC	4	1960-2014	INC	4	2000-2014	INC	4	STA	Strong long-term increase. An unknown proportion of this population now breed in the subarctic and temperate.
35	1	Anatidae	Waterfowl	Herbivore	Brant Goose	Branta bernicla	Global Goose Audit	Western Siberia/ Western Europe				1	bernicla, Western Siberia/ Western Europe	2011	2011	211000	211000	4	Fox and Leafloor 2018	1965	2010	INC	4	1965-2010	INC	4	2002-2011	STA	4	STA	Strong long-term increase
36	1	Anatidae	Waterfowl	Herbivore			Global Goose Audit	Svalbard/Denmark & UK				1	hrota, Svalbard/Denmark & UK	2017	2017	10000	10000	4	Fox and Leafloor 2018	1987	2015	INC	4	1987-2015	INC	4	2006-2015	STA	4	STA
37	1	Anatidae	Waterfowl	Herbivore			Global Goose Audit	Canada & Greenland/ Ireland				1	hrota, Canada & Greenland/ Ireland	2014	2014	32000	32000	4	Fox and Leafloor 2018	1996	2014	INC	4	1996-2014	INC	4	2005-2014	DEC	4	WOR
38	1	Anatidae	Waterfowl	Herbivore			Global Goose Audit	US Atlantic Coast	1				hrota, US Atlantic Coast	2001	2015	209000	209000	4	Lincoln adults, Fox and Leafloor 2018	1961	2016	STA	4	1961-2016	STA	4	2007-2015	DEC	4	WOR
39	1	Anatidae	Waterfowl	Herbivore			Global Goose Audit	western Canadian high Arctic	1				hrota/nigricans, western Canadian high Arctic	2012	2012	9000	9000	3	Fox and Leafloor 2018	1991	2011	STA	4	1991-2011	STA	4	.	STA	2	STA
40	1	Anatidae	Waterfowl	Herbivore			Global Goose Audit	Japan, Korea, China (non-bre)		1			nigricans, Japan, Korea, China (non-bre)	2015	2015	10000	10000	2	Fox and Leafloor 2018	.	.	STA	1	.	STA?	1	.	STA?	1	STA
41	1	Anatidae	Waterfowl	Herbivore			Global Goose Audit	E Pacific (non-bre)		1			nigricans, E Pacific (non-bre)	2016	2016	150000	150000	4	Fox and Leafloor 2018	1960	2015	STA	4	1960-2015	STA	4	2006-2015	INC	4	IMP	Long-term/short term trends misreported (swapped) in Global goose audit (Fox and Leafloor 2018)
42	1	Anatidae	Waterfowl	Herbivore	Red-breasted Goose	Branta ruficollis	Global Goose Audit	Northern Siberia/Black Sea & Caspian				1	Northern Siberia/Black Sea & Caspian	2016	2016	50000	100000	3	Fox and Leafloor 2018	1954	2008	INC	4	1954-2008	INC	4	.	INC	2	STA	Stable locally on the breeding ground in Yamal, Russian (Golovatin et al. 2010)
43	1	Anatidae	Waterfowl	Herbivore	Tundra Swan	Cygnus columbianus	CSR7/IWC	Western Palearctic				1	bewickii, Western Siberia & NE Europe/North-west Europe	2015	2015	21000	21000	4		1976	2015	STA	3	1976-2015	STA?	3	2006-2015	DEC	3	WOR	Long-term uncertain, TRIM stable.
44	1	Anatidae	Waterfowl	Herbivore			CSR7/IWC	Western Palearctic				1	bewickii, Northern Siberia/Caspian	2012	2016	1000	8400	3		1980	2013	INC	3	1980-2013	INC	3	2006-2015	INC	3	STA	On the breeding grounds in Yamal, was increasing but more recently stable (Golovatin et al. 2010).
45	1	Anatidae	Waterfowl	Herbivore			WPE5/Andreev et al. 2015	Eastern Palearctic		1			jankowskii	2007	2007	92000	110000	3	Cao et al. (2008) estimated 110,000 birds including 81,000 in China and 30,350 in Japan.	1982	2012	INC	2	.	Unknown	1	1982-2012	INC	2	UNK	Locally on the breeding grounds in the Kolyma River lowlands the density increased 12-13 times from 1980-1985 to 2011-2013 (Andreev et al. 2015)
46	1	Anatidae	Waterfowl	Herbivore			WPE5	Nearctic	1				columbianus, E North America	2011	2011	97700	97700	4	2011 fall estimate.	2002	2011	INC	4	1950-2010	INC	4	1995-2010	INC	4	STA	USFWS mid-winter counts
47	1	Anatidae	Waterfowl	Herbivore			WPE5	Nearctic	1				columbianus, W North America	2009	2009	105000	106000	4	2009 fall estimate (2011 estimate did not cover all sites).	2000	2009	INC	4	1950-2010	INC	4	1995-2010	INC	4	STA	USFWS mid-winter counts
48	1	Anatidae	Waterfowl	Omnivore	Greater Scaup	Aythya marila	CSR7/IWC, Golovatin et al. 2010	Western Palearctic				1	Northern Europe/Western Europe	2000	2012	150000	275000	3		1976	2015	INC	3	1976-2015	INC	4	2000-2012	INC	4	STA	strong long-term increase range-wide. However, in Yamal stable over the long-term with possible slight decrease in abundance in recent years (Golovatin et al. 2010).
49	1	Anatidae	Waterfowl	Omnivore			CSR7/IWC, Golovatin et al. 2010	Western Palearctic				1	Western Siberia/Black Sea & Caspian	1970	2005	100000	200000	2		1991	2014	DEC	2	1991-2014	DEC?	2	1999-2014	STA	2	IMP
50	1	Anatidae	Waterfowl	Omnivore			WPE5	Eastern Palearctic		1			mariloides, E Asia	.	.	200000	300000	2	Moores, N. In litt. 2005: 10,000 – 30,000 winter along the south coast of S Korea. Moores, N. In litt. 2012: Numbers post 2010 now suspected to be much lower than this, but data inadequate	.	.	Unknown	1	.	Unknown	1	.	Unknown	1	UNK
51	1	Anatidae	Waterfowl	Omnivore			WPE5	Nearctic	1				mariloides, North America	2016	2016	5000000	5000000	3	Combined with Lesser Scaup; indistinguishable in aerial surveys	1955	2016	DEC	4	1955-2016	DEC	4	2001-2016	INC	4	IMP	Combined with Lesser Scaup; indistinguishable in aerial surveys
52	1	Anatidae	Waterfowl	Omnivore	Steller's Eider	Polysticta stelleri	CSR7	Western Palearctic				1	Western Siberia/North-east Europe	2009	2009	27000	27000	4	Bird Conservation International	1996	2009	STA	3	.	Unknown	1	1996-2009	STA	3	UNK
53	1	Anatidae	Waterfowl	Omnivore			WPE5	Eastern Palearctic		1			N Pacific (non-bre)	.	.	180000	180000	3		.	.	Unknown	1	.	Unknown	1	.	Unknown	1	UNK
54	1	Anatidae	Waterfowl	Omnivore	King Eider	Somateria spectabilis	CSR7, Golovatin et al. 2010	Western Palearctic				1	East Greenland NE Europe & Western Siberia	1994	2012	377000	607000	3	Birdlife International	1980	2013	STA	2	1980-2013	STA	2	2000-2012	STA	2	STA	Stability confirmed for NE Greenland. In Yamal, stable over the long-term with possible slight decrease in abundance in recent years (Golovatin et al. 2010).
55	1	Anatidae	Waterfowl	Omnivore			WPE5, Andreev et al. 2015	Eastern Palearctic		1			E Asia (bre)	.	.	-1	-1	1		1984	2013	DEC	2	1984-2013	DEC	2	.	Unknown	1	UNK	Locally on the breeding grounds in the Kolyma River lowlands the density decreased from 1984 to 2013 (Andreev et al. 2015)
56	1	Anatidae	Waterfowl	Omnivore			WPE5	Nearctic	1				Alaska, NW Canada (bre)	1960	1996	350000	350000	3		1960	1996	DEC	2	1960-1996	DEC	2	.	Unknown	1	UNK
57	1	Anatidae	Waterfowl	Omnivore			WPE5	Nearctic	1				E Canada, N Greenland (bre)	.	.	150000	250000	2		1990	2000	DEC	2	.	Unknown	1	1990-2000	DEC	2	UNK
58	1	Anatidae	Waterfowl	Omnivore	Spectacled Eider	Somateria fischeri	WPE5, Andreev et al. 2015	Eastern Palearctic		1			E Siberia, N & W Alaska	2006	2011	360000	400000	3		1985	2013	STA	2	1985-2013	STA	2	.	Unknown	1	UNK	Locally on the breeding grounds in the Kolyma River lowlands the density did not change from 1983-1995 to 2013 (Andreev et al. 2015)
59	2	Anatidae	Waterfowl	Omnivore	Common Scoter	Melanitta nigra	CSR7/IWC, Golovatin et al. 2010	Western Palearctic				1	nigra, W Siberia & N Europe/W Europe & NW Africa	1996	2013	687000	815000	3		1987	2015	STA	1	1987-2015	FLU	2	2000-2015	STA/INC?	2	STA	Skov et al. 2011. 410,000 in Baltic Sea 2007-2009. Over 75% of this population occurred in the Baltic in the 1990s and this implies a 66% decline since the last comprehensive survey assuming a similar current distribution, but some experts dispute this result. In Yamal, a steady decrease has been observed, and this trend is believed to be reflective of trends throughout SW Siberia (Golovatin et a…
60	1	Anatidae	Waterfowl	Omnivore	Long-tailed Duck	Clangula hyemalis	CSR7	Western Palearctic				1	Iceland & Greenland	1998	2012	36000	99000	2		2000	2012	Unknown	1		Unknown	1	.	Unknown	1	UNK
61	1	Anatidae	Waterfowl	Omnivore			CSR7/IWC, Golovatin et al. 2010	Western Palearctic				1	Western Siberia/North Europe	1988	2009	1600000	1600000	3	Skov et al. 2011. 1,480,000 in Baltic Sea 2007-2009. Over 90% of this population occurred in the Baltic in the 1990s and this implies a 65% decline since the last comprehensive survey assuming a similar current distribution.	1988	2015	STA	3	1988-2015	STA?	3	2000-2015	STA	3	STA	Skov et al. 2011. 1,480,000 in Baltic Sea 2007-2009. Over 90% of this population occurred in the Baltic in the 1990s and this implies a 65% decline since the last comprehensive survey assuming a similar current distribution. In Yamal, a steady decrease has been observed (Golovatin et al. 2010). Stability confirmed for NE Greenland and Falsterbo.
62	1	Anatidae	Waterfowl	Omnivore			Andreev et al. 2015, Tomkovich, Soloviev 2012	Eastern Palearctic		1			E Asia (non-bre)	.	.	500000	1000000	2		1986	2013	DEC	2	1986-2013	DEC	2	.	Unknown	1	UNK	Locally on the breeding grounds in the Kolyma River lowlands the density decreased by a factor of 3-5 from 1984 to 2013 (Andreev et al. 2015). Locally on the breeding grounds on the Chukotsky Peninsula pronounced decline from 1985-1988 to 2002 (Tomkovich, Soloviev 2012).
63	1	Anatidae	Waterfowl	Omnivore			WPE5	Nearctic	1				N America	.	.	1000000	1000000	2		1970	2017	DEC	3	1970-2013	DEC	3	2000-2017	STA	3	IMP	CBC suggests declines, but surveys of great lakes suggests possible increases (PAS unpublished). Experts consider it stable since 1990s, after long-term declines.
63.1	1	Anatidae	Waterfowl	Omnivore	Greenland Mallard	Anas platyrhynchos conboschas	D. Boertmann	East Atlantic Flyway				1	Greenland	2007	2007	10000	20000	2	5,000 - 10,000 pairs, from Boertman 2008	1974	2017	INC	2	1970-2017	INC	2	2002-2017	INC	2	STA	Expert opinion, from Boertmann 2008.
64	2	Charadriidae	Wader	Insectivore	European Golden Plover	Pluvialis apricaria	CSR7	Western Palearctic				1	altifrons, Iceland & Faroes/East Atlantic coast	2000	2014	930000	930000	2		2003	2008	INC	3	1980-2008	INC	2	2003-2008	INC?	3	STA	Wetlands International 2015. Mixing of populations in winter prevents separate trend analyses. Trend of three merged populations of apricaria and altifrons for the period of 1983-2007: +7.6% p.a. – Increase. Also, Delany et al. 2009.
65	2	Charadriidae	Wader	Insectivore			CSR7	Western Palearctic				1	altifrons, Northern Europe/Western Europe & NW Africa	2000	2012	800000	1100000	3		2000	2012	INC	3	1980-2008	INC	2	2000-2012	INC?	3	UNK	Wetlands International 2015. Mixing of populations in winter prevents separate trend analyses. Trend of three merged populations of apricaria and altifrons for the period of 1983-2007: +7.6% p.a. – Increase. Also, Delany et al. 2009, Nagy et al. 2014. 'Stable' populations in northern Scandinavia; increasing long-term numbers at Falsterbo.
66	2	Charadriidae	Wader	Insectivore			CSR7, Golovatin et al. 2010	Western Palearctic				1	altifrons, Northern Siberia/Caspian & Asia Minor	1980	2014	280000	320000	4		1980	2014	STA	3	1980-2014	STA	3	1998-2014	STA	3	STA
67	1	Charadriidae	Wader	Insectivore	Pacific Golden Plover	Pluvialis fulva	CSR7, Golovatin et al. 2010	West Asian-East African Flyway			1		North-central Siberia/South & SW Asia NE Africa	1987	2001	50000	100000	2		1980	2013	STA	2	1980-2013	STA	2	1997-2013	STA	2	STA	Stable in Yamal (Golovatin et al. 2010)
68	1	Charadriidae	Wader	Insectivore			WPE5, Andreev et al. 2015, Hansen et al. 2016, Clemens et al. 2016	East Asian-Australasian Flyway		1			E, SE Asia Australia & Oceania (non-bre)	2011	2016	120000	120000	4		1973	2014	DEC	3	1973-2014	DEC	3	.	Unknown	1	UNK	Locally on the breeding grounds in the Kolyma River lowlands the density declined from 1986-1990 to 2008-2013 (Andreev et al. 2015), long term results from Australia (Clemens et al. 2016) show declines predominantly, but variable regionally.
69	1	Charadriidae	Wader	Insectivore			Andres et al 2012	Central Pacific Flyway	1				Pacific Islands (non-bre)	2011	2011	35000	50000	3	Alaska breeding population 35,000 - 50,000 (Andres et al. 2012). 3,500 winter in New Caledonia (Barre & Dutson, 2000).	.	.	Unknown	1	.	Unknown	1	.	Unknown	1	UNK
70	1	Charadriidae	Wader	Insectivore	American Golden Plover	Pluvialis dominica	Andres et al 2012, ISS	Atlantic and Central Americas Flyway	1				Americas	2011	2011	294200	705800	3		1974	2016	DEC	4	1974-2016	DEC	4	2001-2016	DEC	4	STA
71	1	Charadriidae	Wader	Insectivore	Grey Plover	Pluvialis squatarola	CSR7/IWC, Golovatin et al. 2010	East Atlantic Flyway	1			1	squatarola, W Siberia & Canada/W Europe & W Africa	2010	2014	200000	200000	4		1976	2015	INC	4	1976-2015	INC	4	2000-2015	STA/DEC	3	WOR	Long-term trend shows strong increase. Short-term uncertain, TRIM - steep decline. Stable on breeding grounds in Yamal (Golovatin et al, 2010). Stable or slight declines in the Waddensee (van Roomen et al. 2017). Decrease not confirmed by Oudman et al. 2017.
72	1	Charadriidae	Wader	Insectivore			CSR7/IWC	West Asian-East African Flyway				1	squatarola, C & E Siberia/SW Asia Eastern & Southern Africa	1991	1998	90000	90000	2		1977	2015	DEC	3	1977-2015	DEC	3	2000-2015	FLU/INC?	2	IMP	Short-term uncertain due to insufficient data
73	1	Charadriidae	Wader	Insectivore			WPE5	Central Asian Flyway			1		squatarola, S Asia (non-bre)	1987	1991	30000	30000	2		.	.	Unknown	1	.	Unknown	1	.	Unknown	1	UNK
74	1	Charadriidae	Wader	Insectivore			WPE5, Andreev et al. 2015, Tomkovich, Soloviev 2012, Hansen et al. 2016, Clemens et al. 2016	East Asian-Australasian Flyway		1			squatarola, E, SE Asia & Australia (non-bre)	2011	2016	80000	80000	4		1973	2014	DEC	3	1973-2014	DEC	3	2000-2012	DEC	3	STA	Locally on the breeding grounds in the Kolyma River lowlands the density declined from 1986-1990 to 2011-2013 (Andreev et al. 2015). Locally on the breeding grounds on the Chukotsky Peninsula population declined by a factor of 2-2.5 from 1973-1974 to 2002 (Tomkovich, Soloviev 2012). Hansen et al. report various declines throughout flyway. Long-term declines in Australia (Clemens et al. 2016).
75	1	Charadriidae	Wader	Insectivore			Andres et al 2012	Pacific Americas Flyway	1				squatarola, Alaska (bre)	2012	2012	134000	391500	3		1982	2012	Unknown	1	1982-2012	Unknown	1	.	Unknown	1	UNK
76	1	Charadriidae	Wader	Insectivore			WPE5, ISS, Andres et al. 2012	Atlantic Americas Flyway	1				(cynosurae)	2011	2011	100000	100000	3		1974	2016	DEC	4	1974-2016	DEC	4	2001-2016	DEC	4	STA
77	2	Charadriidae	Wader	Insectivore	Common Ringed Plover	Charadrius hiaticula	CSR7/IWC	Western Palearctic				1	hiaticula, Northern Europe/Europe & North Africa	2015	2015	55600	68600	3		1989	2015	INC	3	1989-2015	INC?	3	2000-2015	INC?	3	STA	Blåvand, Falsterbo and northern Scandinavia show increasing trends (e.g., Meltofte et al. 2019)
78	2	Charadriidae	Wader	Insectivore			CSR7/IWC	East Atlantic Flyway	1			1	(psammodroma), Canada, Greenland & Iceland/W & S Africa	2010	2014	240000	330000	3		1980	2015	STA	2	1980-2015	STA/DEC?	2	1999-2015	STA/DEC?	2	STA	Very few data, both trends uncertain. Short-term decrease not confirmed by Oudman et al. 2017, neither from NE Greenland
79	2	Charadriidae	Wader	Insectivore			CSR7/IWC, Tomkovich, Soloviev 2012, Golovatin et al. 2010	West Asian-East African Flyway				1	tundrae, NE Europe & Siberia/SW Asia E & S Africa	2000	2014	250000	700000	3		1985	2015	STA	2	1985-2015	STA/DEC?	2	1998-2014	STA?	2	STA	Long and Short-term trends uncertain. Locally on the breeding grounds on the Chukotsky Peninsula population increased by a factor of 1.6-2.0 from 1985-1988 to 2002, and increases in abundance with recent stability in Yamal (Golovatin et al. 2010).
80	2	Charadriidae	Wader	Insectivore	Semipalmated Plover	Charadrius semipalmatus	Andres et al 2012, ISS	Pacific and Atlantic Americas Flyways	1				Americas	2011	2011	200000	200000	2		1974	2016	STA	4	1974-2016	STA	4	2001-2016	STA	4	STA
81	1	Charadriidae	Wader	Insectivore	Eurasian Dotterel	Eudromias morinellus	CSR7	Western Palearctic				1	Europe/North-west Africa	2000	2013	38000	145000	3		2000	2012	DEC	2	.	Unknown	1	2000-2012	DEC?	2	UNK	Suspected declining, but disagreement among experts
82	1	Charadriidae	Wader	Insectivore			CSR7	Western Palearctic			1		Asia/Middle East	1987	1991	10000	100000	3		2000	2012	Unknown	1	.	Unknown	1	.	Unknown	1	UNK
83	1	scolopacidae	Wader	Insectivore	Long-billed Dowitcher	Limnodromus scolopaceus	WPE5, ISS, Andres et al. 2012	Pacific Americas Flyway	1				N & C America (non-bre)	2011	2011	500000	500000	3		1974	2016	STA	4	1974-2016	STA	4	2001-2016	DEC	4	WOR	Strong declines since early 2000s, but stable overall.
84	2	scolopacidae	Wader	Insectivore	Hudsonian Godwit	Limosa haemastica	WPE5, ISS, Andres et al. 2012	Atlantic Americas Flyway	1				Hudson Bay (bre)	2011	2011	56000	56000	3	Up to 56,000 Annual in Falkland/Malvinas Is since c.1990. (Andres et al. 2012)	1974	2016	DEC	4	1974-2016	DEC	4	2001-2016	DEC	4	STA	strong declines in ISS analyses, supplemented by evidence of declines from winter range
85	2	scolopacidae	Wader	Insectivore			WPE5, Andres et al. 2012	Atlantic Americas Flyway	1				Alaska (bre)	2011	2011	21000	21000	3		2003	2012	STA	4	.	Unknown	1	2003-2012	STA	4	UNK
86	1	scolopacidae	Wader	Insectivore	Bar-tailed Godwit	Limosa lapponica	CSR7/IWC	Western Palearctic				1	lapponica, Northern Europe/Western Europe	2012	2015	150000	150000	4		1990	2015	STA	3	1990-2015	STA	3	2000-2015	INC	3	IMP	Nagy et al. 2014
87	1	scolopacidae	Wader	Insectivore			CSR7/IWC, Golovatin et al. 2010	East Atlantic Flyway				1	taymyrensis, Western Siberia/West & South-west Africa	2010	2014	500000	500000	4		1979	2015	DEC	4	1979-2015	DEC	4	2002-2017	DEC	4	STA	Long-term decline confirmed by Oudman et al. 2017, van Roomen et al. 2017. In Yamal, stability with tendency towards weak decrease in recent years (Golovatin et al. 2010).
88	1	scolopacidae	Wader	Insectivore			CSR7/IWC	West Asian-East African Flyway				1	taymyrensis, Central Siberia/South & SW Asia & Eastern Africa	1970	2013	100000	150000	3		1989	2015	INC	4	1989-2015	INC	4	2000-2015	INC?	3	STA
89	1	scolopacidae	Wader	Insectivore			WPE5, Studds et al. 2017, Hansen et al. 2016, Clemens et al. 2016	East Asian-Australasian Flyway		1			menzbieri & (anadyrensis)	2011	2016	146000	146000	3	Combined population for menz. and baueri is 325,000 in Hansen et al. 2016	1973	2014	DEC	3	1973-2014	DEC	3	1993-2012	DEC	3	STA	Substantial rate and period of decline, well documented across flyway - however, regional estimates are variable. Significant decline from 1993 to 2012 (Studds et al. 2017)
90	1	scolopacidae	Wader	Insectivore			Andres et al 2012, WPE5, Studds et al. 2017, Hansen et al. 2016, Clemens et al. 2016	East Asian-Australasian Flyway		1			baueri	2011	2016	80000	120000	3	Combined population for menz. and baueri is 325,000 in Hansen et al. 2016	1973	2014	DEC	3	1973-2014	DEC	3	1993-2012	DEC	3	STA	Significant decline from 1993 to 2012 (Studds et al. 2017). While declines predominate, regional estimates are variable.
91	1	scolopacidae	Wader	Insectivore	Eskimo Curlew	Numenius borealis	WPE5	Atlantic Americas Flyway	1				N Canada (bre)	2005	2005	0	50	2	BirdLife International. 2005: Last record in South America in 1939. Several unconfirmed reports 1987-1996.	1939	2017	.	2	1939-2017	EXT?	3	2002-2017	EXT?	3	.
92	2	scolopacidae	Wader	Insectivore	Whimbrel	Numenius phaeopus	CSR7/IWC	East Atlantic Flyway				1	islandicus, Iceland Faroes & Scotland/West Africa	2000	2014	600000	750000	3		2006	2015	INC	2	.	Unknown	1	2006-2015	INC	2	UNK	Trend data combined with phaeopus, N Europe and W Africa
93	2	scolopacidae	Wader	Insectivore			CSR7/IWC	East Atlantic Flyway				1	phaeopus, Northern Europe/West Africa	1995	2013	273000	450000	3		1987	2015	STA	2	1987-2015	FLU	2	2000-2015	FLU	2	STA	Trend data combined with islandicus, short-term INC reported by Oudman et al. 2017. 'Stable' populations in northern Scandinavia
94	2	scolopacidae	Wader	Insectivore			CSR7/IWC	West Asian-East African Flyway				1	phaeopus, West Siberia/Southern & Eastern Africa	1990	2000	100000	1000000	2		1992	2009	STA	3	1980-2017	FLU	2	1992-2009	STA	3	STA	Stable on the breeding grounds in Yamal (Golovatin et al. 2010).
95	2	scolopacidae	Wader	Insectivore			CSR7/IWC	West Asian-East African Flyway				1	alboaxillaris, South-west Asia/Eastern Africa	1997	2017	1	100	2		2006	2015	Unknown	1	.	Unknown	1	.	Unknown	1	UNK
96	2	scolopacidae	Wader	Insectivore			WPE5	Central Asian Flyway			1		variegatus, S Asia (non-bre)	1987	1991	25000	100000	2		.	.	Unknown	1	.	Unknown	1	.	Unknown	1	UNK
97	2	scolopacidae	Wader	Insectivore			WPE5, Hansen et al. 2016	East Asian-Australasian Flyway		1			variegatus, E & SE Asia (non-bre)	2011	2016	65000	65000	3		2002	2014	DEC	3	1974-2014	DEC	2	2002-2014	DEC	3	STA	Substantial rate and period of decline has been proposed for across the flyway previously (e.g. WPE5). Recent analyses, reviewed in Hansen et al. 2016, show somewhat variable trends. 2002-2014 trends in Clemens et al. (2016) strongly negative.
98	2	scolopacidae	Wader	Insectivore			Andres et al. 2012, WPE5	Pacific Americas Flyway	1				rufiventris	2011	2011	40000	40000	3		1982	2012	Unknown	1	1982-2012	Unknown	1	.	Unknown	1	UNK
99	2	scolopacidae	Wader	Insectivore			WPE5, ISS	Atlantic Americas Flyway	1				hudsonicus	2012	2012	40000	40000	2		1974	2016	DEC	4	1974-2016	DEC	4	2001-2016	DEC	4	STA
100	1	scolopacidae	Wader	Insectivore	Bristle-thighed Curlew	Numenius tahitiensis	WPE5	Central Pacific Flyway		1			W Alaska (bre)	2011	2011	10000	10000	4		2002	2012	DEC	2	1982-2012	Unknown	1	2002-2012	DEC?	2	UNK	No change from WPE estimate but trend changed to declining. Andres et al. 2012 does not list as declining, but we know there are issues on the wintering grounds that could negatively affect bird.
101	1	scolopacidae	Wader	Insectivore	Spotted Redshank	Tringa erythropus	CSR7/IWC	East Atlantic Flyway				1	N Europe/Southern Europe North & West Africa	2000	2013	61500	162000	3		1997	2015	STA	2	1997-2015	FLU	2	2000-2015	STA/INC	2	STA	short term trend uncertain (1.038+/- 0.04). Decreasing populations in northern Scandinavia
102	1	scolopacidae	Wader	Insectivore			CSR7/IWC, Golovatin et al. 2010	West Asian-East African Flyway				1	Western Siberia/SW Asia NE & Eastern Africa	1987	1991	10000	100000	3		1990	2014	STA	2	1990-2014	STA/FLU?	2	1999-2014	STA/FLU	2	STA	short term TRIM decline. Stable in Yamal (Golovatin et al. 2010).
103	1	scolopacidae	Wader	Insectivore			WPE5	Central Asian Flyway			1		S Asia (non-bre)	.	.	10000	25000	2	Indian population estimated at 8,000 (Dodman 2002)	.	.	Unknown	1	.	Unknown	1	.	Unknown	1	UNK
104	1	scolopacidae	Wader	Insectivore			WPE5/Andreev et al. 2015	Eastern Palearctic			1		E, SE Asia (non-bre)	2008	2008	25000	25000	3		1986	2013	DEC	2	1986-2013	DEC	2	.	Unknown	1	UNK	Locally on the breeding grounds in the Kolyma River lowlands the density declined from 1986-1990 to 2008-2013 (Andreev et al. 2015)
105	1	scolopacidae	Wader	Insectivore	Ruddy Turnstone	Arenaria interpres	CSR7/IWC	East Atlantic Flyway	1			1	NE Canada & Greenland/W Europe & NW Africa	1990	2000	100000	200000	3		1975	2015	INC	4	1975-2015	INC	4	2000-2015	INC	4	STA	D.Unterkofler proposed trend DEC?. Trend reported based on IWC analyses. Stable or decreasing numbers reported from NE Greenland.
106	1	scolopacidae	Wader	Insectivore			CSR7/IWC	East Atlantic Flyway				1	Northern Europe/West Africa	1996	2013	62700	111000	3	online had 48000 min	1993	2015	DEC	3	1993-2015	DEC?	3	2000-2015	STA	4	IMP	Delany et al. 2009: Long term-decline through the ‘90s suspected based on major West African wintering grounds, but no evidence of decline from breeding grounds. BirdLife International 2004: Stable in most breeding countries except Sweden and Estonia. Short-term stability reported by Oudman et al. 2017 and no support for decline in Falsterbo data. Reliability of IWC results downgraded because of …
107	1	scolopacidae	Wader	Insectivore			CSR7/IWC	West Asian-East African Flyway				1	West & Central Siberia/SW Asia E & S Africa	1990	2012	100000	100000	2		1977	2015	DEC	4	1977-2015	DEC	4	2000-2015	STA	3	IMP	Short-term trend uncertain, but at least stable.
108	1	scolopacidae	Wader	Insectivore			WPE5	Central Asian Flyway			1		interpres, South Asia (non-bre)	.	.	10000	100000	2	Indian wintering population 15,000 (Dodman 2012)	.	.	Unknown	1	.	Unknown	1	.	Unknown	1	UNK
109	1	scolopacidae	Wader	Insectivore			WPE5, Tomkovich, Soloviev 2012, Clemens et al. 2016, Hansen et al. 2016	East Asian-Australasian Flyway		1			interpres, Pacific & SE Asia (non-bre)	2011	2016	30000	30000	3		1973	2014	DEC	3	1973-2014	DEC	3	2002-2014	DEC	3	STA	Locally on the breeding grounds on the Chukotsky Peninsula population was stable from 1985-1988 to 2002 (Tomkovich, Soloviev 2012), but estimates of strong decline from Australian surveys considered more comprehensive.
110	1	scolopacidae	Wader	Insectivore			Andres et al. 2012, WPE5, ISS	Atlantic and Pacific Americas Flyway	1				morinella	2011	2011	180000	180000	3		1974	2016	DEC	4	1974-2016	DEC	4	2001-2016	DEC	4	STA	ISS Analyses
111	1	scolopacidae	Wader	Insectivore	Black Turnstone	Arenaria melanocephala	Andres et al. 2012, WPE5, CBC	Pacific Americas Flyway	1				Alaska (bre)	.	.	76000	114000	4		1982	2012	STA	4	1982-2012	STA	4	2002-2012	STA	4	STA	CBC Analyses
112	1	scolopacidae	Wader	Insectivore	Surfbird	Aphriza virgata	Andres et al. 2012, WPE5	Pacific Americas Flyway	1				Alaska, Yukon (bre)	.	.	70000	70000	2		1982	2012	STA	3	1982-2012	STA	3	2002-2012	DEC	3	WOR	CBC analysis indicates reliable long-term stability and declines in recent period, but covers only ~1/3 of range
113	1	scolopacidae	Wader	Insectivore	Great Knot	Calidris tenuirostris	CSR7/IWC	West Asian-East African Flyway			1	1	Eastern Siberia/SW Asia & W Southern Asia	2000	2012	1500	2000	3		1989	2015	STA	2	1989-2015	STA?	2	2006-2015	DEC?	2	WOR	Sparse data in IWC - both trends uncertain.
114	1	scolopacidae	Wader	Insectivore			WPE5, Studds et al. 2017, Hansen et al. 2016, Clemens et al. 2016	East Asian-Australasian Flyway		1	1		SE Asia, Australia (non-bre)	2007	2007	290000	290000	4		1986	2012	DEC	3	1986-2012	DEC	3	1993-2012	DEC	3	STA	Substantial rate of decline in Studds et al. (2017, for 1993-2012). Clemens et al. 2016 report no significant trend in Australia (contrasting with other studies).
115	1	scolopacidae	Wader	Insectivore	Red Knot	Calidris canutus	CSR7/IWC	East Atlantic Flyway				1	Northern Siberia/West & Southern Africa	2010	2014	250000	250000	4		2006	2014	DEC	3	1980-2014	STA	2	2006-2014	DEC	3	WOR	Long-term decline confirmed by Oudman et al. 2017. Significant decline from 1993 to 2012 (Studds et al. 2017). "Stable" over long-term in IWC analyses, but decline based on end points, and based on recent steep declining trends. Decline in van Roomen et al. 2012.
116	1	scolopacidae	Wader	Insectivore			WPE5	East Asian-Australasian Flyway		1			piersmai	2009	2009	50500	62000	4	Recent estimate of 110,000 for both populations in this flyway (piersmai, rogersi)	1973	2014	DEC	4	1973-2014	DEC	4	2002-2014	DEC	4	STA	Substantial rate and period of decline, well documented across flyway. Significant decline from 1993 to 2012 (Studds et al. 2017), also in Australia (Clemens et al. 2016).
117	1	scolopacidae	Wader	Insectivore			Andres et al. 2012	Pacific Americas Flyway	1				roselaari	2011	2011	13700	20200	4		1982	2012	DEC	2	1982-2012	DEC	2	.	Unknown	1	UNK	Trends poorly monitored, but improving in recent years through monitoring of staging and wintering populations.
118	1	scolopacidae	Wader	Insectivore			WPE5, Studds et al. 2017, Hansen et al. 2016, Clemens et al. 2016	East Asian-Australasian Flyway		1			rogersi	2009	2009	48500	60000	3	Recent estimate of 110,000 for both populations in this flyway (piersmai, rogersi)	1973	2014	DEC	4	1973-2014	DEC	4	2002-2014	DEC	4	STA	Significant decline from 1993 to 2012 (Studds et al. 2017), significant declines in Australia and elsewhere (Clemens et al. 2016, Hansen et al. 2016).
119	1	scolopacidae	Wader	Insectivore			CSR7/IWC	Western Palearctic				1	NE Canada & Greenland/Western Europe	2000	2012	500000	565000	3		1975	2015	INC	4	1975-2015	INC	4	2000-2015	STA	3	STA	Hornman et al. 2011: Fluctuating in The Netherlands, small increase over the last 10 seasons prior to 2008-9. Thaxter et al. 2010: Fluctuating. in the UK; Overall 7% increase over the 10 seasons prior to 2006-7. Wetlands International 2012: Trend 1983-2007, +5.7% p.a. – Increase. However, trend in African portion of range poorly known. Strong long-term increase. Short-term stability confirmed for…
120	1	scolopacidae	Wader	Insectivore			WPE5, ISS, Andres et al. 2012	Atlantic Americas Flyway	1				rufa	2012	2012	42000	42000	4		1974	2016	DEC	4	1974-2016	DEC	4	2001-2016	DEC	4	STA	Multiple monitoring programs confirm strong decrease.
121	1	scolopacidae	Wader	Insectivore	Sanderling	Calidris alba	CSR7/IWC	East Atlantic Flyway				1	East Atlantic Europe West & Southern Africa (win)	2010	2012	200000	200000	4		1987	2015	INC	4	1987-2015	INC	4	2000-2015	INC	4	STA	INC confirmed by Oudman et al. 2017 and breeding census data from NE Greenland. Also, van Roomen et al. 2012.
122	1	scolopacidae	Wader	Insectivore			CSR7/IWC	West Asian-East African Flyway				1	South-west Asia Eastern & Southern Africa (win)	1990	2000	150000	150000	3		1977	2015	STA	3	1977-2015	FLU	3	2000-2015	FLU	3	STA	Variable counts but no large increase or decrease
123	1	scolopacidae	Wader	Insectivore			WPE5	Central Asian Flyway			1		S Asia (non-bre)	1987	1991	25000	100000	2		.	.	Unknown	1	.	Unknown	1	.	Unknown	1	UNK
124	1	scolopacidae	Wader	Insectivore			WPE5, Hansen et al. 2016	East Asian-Australasian Flyway		1			E & SE Asia, Australia, New Zealand (non-bre)	2011	2016	30000	30000	3		1973	2014	STA	2	1973-2014	STA	2	2002-2014	STA	2	STA	Approximately stable in analyses of trend in Australia (Clemens et al. 2016)
125	1	scolopacidae	Wader	Insectivore			WPE5, ISS, Andres et al. 2012	Atlantic Americas Flyway	1				N & S America (non-bre)	2011	2011	300000	300000	2		1974	2016	DEC	4	1974-2016	DEC	4	2001-2016	STA	3	IMP	Long-term declines but variable to possibly increasing trends 2006-2016 (stable over 15 year period 2001-2016)
126	1	scolopacidae	Wader	Insectivore	Semipalmated Sandpiper	Calidris pusilla	WPE5, ISS, Andres et al. 2012	Pacific Americas Flyway	1				Alaska (bre)	2011	2011	1023700	1876300	4		1974	2012	INC	3	1974-2012	STA	3	2002-2012	STA	3	STA	Results in Smith et al. (2012; Waterbirds) suggests stable to possibly increasing population at breeding sites in Alaska
127	1	scolopacidae	Wader	Insectivore			WPE5, ISS, Breeding Grounds	Atlantic Americas Flyway	1				E North Canada (bre)	2011	2011	405000	405000	3		1974	2016	DEC	4	1974-2016	DEC	4	2001-2016	STA	3	IMP	Long-term declines but variable/stable trends over 15 year period 2001-2016
128	1	scolopacidae	Wader	Insectivore			WPE5, ISS, Breeding Grounds	Atlantic Americas Flyway	1				W North Canada (bre)	2011	2011	405000	405000	3		1974	2012	STA	3	1974-2012	STA	3	2002-2012	STA	3	STA	Limited evidence from breeding grounds, and from characteristics of birds captured at staging sites, suggests that declines are predominantly in eastern birds. See Smith et al. 2012.
129	1	scolopacidae	Wader	Insectivore	Western Sandpiper	Calidris mauri	WPE5, Andres et al. 2012	Pacific Americas Flyway	1				Alaska, Chukotskiy (bre)	.	.	3500000	3500000	2		1982	2012	DEC	2	1982-2012	DEC	2	2002-2012	DEC	2	STA
130	1	scolopacidae	Wader	Insectivore	Red-necked Stint	Calidris ruficollis	WPE5, Studds et al. 2017, Hansen et al. 2016, Clemens et al. 2016	East Asian-Australasian Flyway		1			NE Siberia (bre)	2011	2016	475000	475000	3		1973	2014	DEC	3	1973-2014	DEC	3	2002-2014	DEC	3	STA	Analyses of Australian data suggest long-term and short-term declines.
131	1	scolopacidae	Wader	Insectivore	Little Stint	Calidris minuta	CSR7/IWC	Black Sea-Mediterranean Flyway				1	N Europe/S Europe North & West Africa	2010	2014	300000	300000	3		1993	2014	DEC	3	1993-2014	DEC?	3	2000-2014	DEC?	3	STA	Sporadic coverage outside of Europe, and trends therefore should be treated cautiously. A decline is not supported by Falsterbo data.
132	1	scolopacidae	Wader	Insectivore			CSR7/IWC, Golovnyuk et al. 2016, Golovatin et al. 2010	West Asian-East African Flyway				1	Western Siberia/SW Asia E & S Africa	1980	2013	900000	5500000	4		1980	2013	DEC	3	1980-2013	DEC?	3	1997-2013	FLU	3	STA	Short term trends uncertain, despite stable IWC results. Locally on the breeding grounds on the south-eastern Taimyr, population declined from 1994 to 2014 (Golovnyuk et al. 2016). Locally on the breeding grounds on the Yamal Peninsula the number has gradually decreases, with significant recent fluctuations (Golovatin et al., 2010).
133	1	scolopacidae	Wader	Insectivore			WPE5	Central Asian Flyway			1		South Asia (non-bre)	.	.	200000	300000	2	Indian population estimated at 200,000 (Dodman 2002)	.	.	Unknown	1	.	Unknown	1	.	Unknown	1	UNK	Balachandran 2012 reports strong declines from two large staging/wintering sites in India, e.g. from >200,000 in 1980s to <30,000 in 2000-2008 at Point Calimere
134	1	scolopacidae	Wader	Insectivore	Temminck's Stint	Calidris temminckii	CSR7/IWC	East Atlantic Flyway				1	Fennoscandia/North & West Africa	2000	2013	24000	50000	3		1995	2011	STA	2	1995-2011	STA?	2	.	Unknown	1	UNK	Trends from IWC analyses highly uncertain due to small sample size but European population believed to be stable.
135	1	scolopacidae	Wader	Insectivore			CSR7/IWC	West Asian-East African Flyway				1	NE Europe & W Siberia/SW Asia & Eastern Africa	1980	2014	1000000	1800000	4		1980	2014	STA	3	1980-2014	STA	3	1997-2013	STA	3	STA	No pronounced trends in IWC, but based on few data. Increases in some parts of range, decreases in others. Stable with slight increase in Yamal (Golovatin et al. 2010).
136	1	scolopacidae	Wader	Insectivore			WPE5	Central Asian Flyway			1		South Asia (non-bre)	.	.	25000	100000	2	Indian population estimated at <50,000 (Dodman 2002)	.	.	Unknown	1	.	Unknown	1	.	Unknown	1	UNK
137	1	scolopacidae	Wader	Insectivore			WPE5	East Asian-Australasian Flyway		1			E & SE Asia (non-bre)	.	.	10000	100000	2		.	.	Unknown	1	.	Unknown	1	.	Unknown	1	UNK
138	2	scolopacidae	Wader	Insectivore	Least Sandpiper	Calidris minutilla	WPE5, ISS, Andres et al. 2012	Atlantic Americas Flyway	1				N North America (bre)	.	.	700000	700000	2		1974	2016	STA	4	1974-2016	STA	4	2001-2016	INC	4	IMP	Declines and then increases since 1974 in ISS counts. Stable over the entire time period.
139	1	scolopacidae	Wader	Insectivore	White-rumped Sandpiper	Calidris fuscicollis	WPE5, ISS, Andres et al. 2012	Central Americas Flyway	1				N North America (bre)	2012	2012	560100	3827900	3	Andres et al. 2012	1974	2016	STA	4	1974-2016	STA	4	2001-2016	STA	4	STA	Variable counts but stable over the long term, and stable to possibly increasing in recent years.
140	1	scolopacidae	Wader	Insectivore	Baird's Sandpiper	Calidris bairdii	WPE5, Andres et al. 2012	Central Americas Flyway	1				E Siberia, N North America (bre)	2012	2012	300000	300000	2		1974	2016	INC	4	1974-2016	INC	4	2001-2016	STA	4	STA	Increasing over the long term, but stable more recently.
141	1	scolopacidae	Wader	Insectivore	Pectoral Sandpiper	Calidris melanotos	WPE5, ISS, Andres et al. 2012	Central Americas Flyway	1				N North America (bre)	2012	2012	1129600	2070400	4		1974	2016	DEC	4	1974-2016	DEC	4	1994 to 2014	STA/FLU	2	IMP
142	1	scolopacidae	Wader	Insectivore			Golovnyuk et al. 2016, Hansen et al. 2016	East Asian-Australasian Flyway		1			C & E Siberia	2011	2016	1220000	1930000	3		1994	2014	STA	2	1994-2014	STA	2	.	Unknown	1	UNK	Locally on the breeding grounds on the south-eastern Taimyr no significant trend from 1994 to 2014 (Golovnyuk et al. 2016)
143	1	scolopacidae	Wader	Insectivore	Sharp-tailed Sandpiper	Calidris acuminata	WPE5, Hansen et al. 2016	East Asian-Australasian Flyway		1			C & E Siberia (bre)	2011	2016	85000	85000	3		1973	2014	DEC	3	1973-2014	DEC	3	2002-2014	DEC	3	STA	Declines reported from Australia in Clemens et al. 2016.
144	1	scolopacidae	Wader	Insectivore	Curlew Sandpiper	Calidris ferruginea	CSR7	Black Sea-Mediterranean Flyway				1	Western Siberia/West Africa	2010	2014	350000	450000	3		1988	2012	INC	3	1988-2012	INC	3	2003-2014	DEC	2	WOR	Decreasing numbers reported by Oudman et al. 2017, but not supported by Falsterbo data. Overall increase per comments by H. Meltofte.
145	1	scolopacidae	Wader	Insectivore			CSR7	West Asian-East African Flyway				1	Central Siberia/SW Asia E & S Africa	2003	2012	400000	400000	3		2003	2012	DEC	2	.	Unknown	1	2003-2012	DEC?	2	UNK
146	1	scolopacidae	Wader	Insectivore			WPE5	Central Asian Flyway			1		South Asia (non-bre)	.	.	200000	300000	2	Indian population estimated at 200,000 (Dodman 2002)	.	.	Unknown	1	.	Unknown	1	.	Unknown	1	UNK	Balachandran 2012 reports strong declines from two staging/wintering sites in India, e.g. from >150,000 in 1980s to <25,000 in 2000-2008 at Point Calimere
147	1	scolopacidae	Wader	Insectivore			WPE5, Studds et al. 2017, Hansen et al. 2016, Clemens et al. 2016	East Asian-Australasian Flyway		1			E, SE Asia & Australia (non-bre)	2011	2016	90000	90000	3		1973	2014	DEC	3	1973-2014	DEC	3	2002-2014	DEC	3	STA	Substantial rate and period of decline well documented across flyway, including in analyses in Australia (Clemens et al. 2016). Also, significant decline from 1993 to 2012 in Studds et al. (2017).
148	1	scolopacidae	Wader	Insectivore	Purple Sandpiper	Calidris maritima	CSR7/IWC	Western Palearctic				1	N Europe & W Siberia (breeding)	2000	2012	50000	100000	3		1982	2015	INC	4	1982-2015	INC	4	2000-2015	INC	4	STA	strong long-term increase
149	1	scolopacidae	Wader	Insectivore			WPE5	Nearctic				1	maritima, West Greenland	2006	2006	30000	60000	2		.	.	Unknown	1	.	Unknown	1	.	Unknown	1	UNK
150	1	scolopacidae	Wader	Insectivore			CSR7, IWC	Nearctic				1	NE Canada & N Greenland (breeding)	2004	2009	11000	11000	3		1977	2015	STA	3	1977-2015	FLU	3	2000-2015	DEC	3	WOR	Trends somewhat uncertain. Strong increases until 1991 in IWC analyses, and then steep declines. TRIM: stable. CBC for Canadian wintering birds indicates long-term stability
151	1	scolopacidae	Wader	Insectivore			WPE5	Western Palearctic				1	littoralis	1990	2000	90000	90000	2		1984	1997	STA	2	1984-1997	STA	2	.	Unknown	1	UNK
152	1	scolopacidae	Wader	Insectivore			WPE5, Andres et al. 2012	Nearctic	1				belcheri	2011	2011	15000	15000	4		2004	2014	DEC	3	1965-2012	STA	2	2004-2014	DEC	3	WOR	CBC indicates long term stability of PUSA wintering in North America. Recent results from Maine suggest strong (50%) declines in recent years, but unclear what fraction of belcheri this represents.
153	1	scolopacidae	Wader	Insectivore	Rock Sandpiper	Calidris ptilocnemis	WPE5, Andres et al. 2012	Nearctic	1				ptilocnemis	2011	2011	17900	21900	4		.	.	Unknown	1	.	Unknown	1	.	Unknown	1	UNK
154	1	scolopacidae	Wader	Insectivore			WPE5, Andres et al. 2012	Nearctic	1	1			tschuktschorum	2011	2011	50000	50000	4		.	.	Unknown	1	.	Unknown	1	.	Unknown	1	UNK
155	1	scolopacidae	Wader	Insectivore			WPE5, Andres et al. 2012	Nearctic	1	1			couesi	2011	2011	75000	75000	2		.	.	Unknown	1	.	Unknown	1	.	Unknown	1	UNK
156	1	scolopacidae	Wader	Insectivore			WPE5	Eastern Palearctic		1			quarta	.	.	-1	-1	1		.	.	Unknown	1	.	Unknown	1	.	Unknown	1	UNK
157	2	scolopacidae	Wader	Insectivore	Dunlin	Calidris alpina	CSR7, IWC, Golovatin et al. 2010	Western Palearctic				1	NE Europe & NW Siberia/W Europe & NW Africa	2000	2012	1330000	1330000	4		1975	2015	STA	4	1975-2015	FLU	4	2000-2015	DEC?	3	WOR	variable but stable over the long term. Assessed by TRIM as stable over short-term (2006-2015), but declining tendency 2000-2015. Declines observed in breeding grounds in Western Siberia (Golovatin et al. 2010).
158	2	scolopacidae	Wader	Insectivore			WPE5	Central Asian Flyway			1		centralis, South Asia (non-bre)	.	.	100000	100000	2	Indian population estimated at 60,000 (Dodman 2002)	.	.	Unknown	1	.	Unknown	1	.	Unknown	1	UNK	No results for India in Balachandran 2012.
159	2	scolopacidae	Wader	Insectivore			CSR7/IWC, Golovnyuk et al. 2016	West Asian-East African Flyway				1	Central Siberia/SW Asia & NE Africa	1990	2013	500000	500000	3		1989	2015	INC	2	1989-2015	INC	2	2000-2015	STA	2	STA	Locally on the breeding grounds on the south-eastern Taimyr no significant trend from 1994 to 2014 (Golovnyuk et al. 2016). Concern that increases seen reflect improved counts rather than population increase. Certainty of long term increase from survey results downgraded to 2 as a result.
160	2	scolopacidae	Wader	Insectivore			CSR7/IWC	East Atlantic Flyway				1	Iceland/NW and West Africa	2010	2014	730000	830000	4		1980	2014	STA	2	1980-2014	STA?	2	2000-2015	DEC?	2	WOR	Both trends uncertain. shinzii Dunlins have never been documented breeding in Greenland. Relatively stable numbers reported by Oudman et al. 2017. Blew et al. 2017 report 20% declines in Waddensee.
161	2	scolopacidae	Wader	Insectivore			CSR7	East Atlantic Flyway				1	NE Greenland/West Africa (arctica)	1996	1999	21000	45000	3		1996	2017	STA	2	1996-2017	STA	2	2002-2017	STA	2	STA	Probably stable or even increasing according to breeding census data from NE Greenland
162	2	scolopacidae	Wader	Insectivore			WPE5	East Asian-Australasian Flyway		1			sakhalina	.	.	100000	1000000	2		.	.	Unknown	1	.	Unknown	1	.	Unknown	1	UNK
163	2	scolopacidae	Wader	Insectivore			WPE5	East Asian-Australasian Flyway		1			actites	.	.	900	900	2		.	.	Unknown	1	.	Unknown	1	.	Unknown	1	UNK
164	2	scolopacidae	Wader	Insectivore			WPE5	East Asian-Australasian Flyway		1			kistchinskii	.	.	100000	1000000	2		.	.	Unknown	1	.	Unknown	1	.	Unknown	1	UNK
165	2	scolopacidae	Wader	Insectivore			Andres et al. 2012, WPE5	East Asian-Australasian Flyway		1			arcticola	2011	2011	304000	696000	3		1982	2012	DEC	3	1982-2012	DEC	3	2002-2012	DEC	3	STA	Declines observed on breeding grounds (e.g., Prudhoe Bay 1982-1992)
166	2	scolopacidae	Wader	Insectivore			Andres et al. 2012, WPE5	Pacific Americas Flyway	1				pacifica	2011	2011	550000	550000	2		1965	2012	STA	3	1965-2012	STA	3	2000-2012	STA	3	STA	CBC suggests long-term stability of Dunlin wintering in North America, but difficult to relate to pacifica specifically, so reliability downgraded
167	2	scolopacidae	Wader	Insectivore			WPE5,ISS, Andres et al. 2012	Atlantic Americas Flyway	1				hudsonia	2011	2011	274000	624000	3		1974	2016	DEC	4	1974-2016	DEC	4	2001-2016	DEC	4	STA	Migration surveys, concentrated in eastern North America, suggest long-term and potentially accelerating declines.
168	1	scolopacidae	Wader	Insectivore	Stilt Sandpiper	Calidris himantopus	Andres et al. 2012	Central Americas Flyway	1				N North America (bre)	2011	2011	418800	2068600	3		1974	2016	DEC	4	1974-2016	DEC	4	2001-2016	DEC	4	STA	ISS Analyses suggest long-term declines of moderate magnitude
169	1	scolopacidae	Wader	Insectivore	Spoon-billed Sandpiper	Eurynorhynchus pygmeus	WPE5, Tomkovich, Soloviev 2012	East Asian-Australasian Flyway	1				E Siberia (bre)	2014	2014	661	718	4	Estimate from Clark et al. 2018.	1974	2016	DEC	4	1974-2016	DEC	4	2002-2016	DEC	4	STA	Locally on the breeding grounds on the Chukotsky Peninsula population declined by a factor of 5 from 1974 to 2002 (Tomkovich, Soloviev 2012), field surveys documented ongoing declines thereafter. Headstarting currently underway to augment numbers.
170	2	scolopacidae	Wader	Insectivore	Broad-billed Sandpiper	Limicola falcinellus	CSR7/IWC	West Asian-East African Flyway				1	Northern Europe/SW Asia & Africa	1995	2013	89000	132000	3		1991	2015	DEC	3	1991-2015	DEC	3	.	Unknown	1	UNK	Short-term trend unknown, but large declines over the long-term
171	2	scolopacidae	Wader	Insectivore			WPE5, Hansen et al. 2016	East Asian-Australasian Flyway		1			sibirica	2011	2016	30000	30000	3		.	.	Unknown	1	.	Unknown	1	.	Unknown	1	UNK
172	1	scolopacidae	Wader	Insectivore	Buff-breasted Sandpiper	Calidris subruficollis	Andres et al. 2012, WPE5	Central Americas Flyway	1				E Siberia, N North America (bre)	2011	2011	35000	78000	4		1970	2012	DEC	2	1970-2012	DEC	2	.	Unknown	1	UNK	Variety of sources suggest large declines since 1970s, but limited recent trend information (Andres et al. 2012).
173	2	scolopacidae	Wader	Insectivore	Ruff	Calidris pugnax	CSR7/IWC	Black Sea-Mediterranean Flyway				1	Northern Europe & Western Siberia/West Africa	2000	2012	1000000	1500000	2		1972	2015	DEC	4	1972-2015	DEC	4	2000-2015	STA?	2	IMP	Strong long-term decline, but short term trend uncertain. Recent all-time high counts of 120,000 in Turau Meadow in Belarus suggest eastward shift in migration range (Meltofte et al. 2019)
174	2	scolopacidae	Wader	Insectivore			CSR7/IWC, Golovnyuk et al. 2016	West Asian-East African Flyway				1	Northern Siberia/SW Asia E & S Africa	1986	1998	1000000	1000000	2		1994	2014	STA	2	1994-2014	FLU	2	2000-2015	STA/INC?	2	STA	Locally on the breeding grounds on the south-eastern Taimyr no significant trend from 1994 to 2014 (Golovnyuk et al. 2016). Both short- and long-term trends uncertain in IWC analyses, but not indication of large declines
175	2	scolopacidae	Wader	Insectivore			WPE5	Central Asian Flyway			1		S Asia (non-bre)	1987	1991	25000	100000	2		.	.	Unknown	1	.	Unknown	1	.	Unknown	1	UNK
176	1	scolopacidae	Wader	Insectivore	Red-necked Phalarope	Phalaropus lobatus	CSR7, Golovatin et al. 2010	West Asian-East African Flyway				1	Western Eurasia/Arabian Sea	1980	2014	800000	2400000	4		1980	2014	STA	2	1980-2014	STA?	2	1998-2014	STA?	2	STA	"Stable?" in CSR7. Gradual declines on breeding grounds in Yamal (Golovatin et al., 2010), stable in NE Greenland. Poor survey coverage.
177	1	scolopacidae	Wader	Insectivore			Andres et al. 2012, WPE5	Pacific Americas Flyway	1				North America (bre)	2011	2011	2500000	2500000	2		2003	2012	DEC	3	1982-2012	DEC	3	.	Unknown	1	UNK
178	1	scolopacidae	Wader	Insectivore			WPE5, Hansen et al. 2016	East Asian-Australasian Flyway		1			NE Asia (bre)	2011	2016	250000	250000	3		1994	2004	DEC	2	1994-2004	DEC	2	.	Unknown	1	UNK	Very much scarcer in Japan & Korea than in 1980s-90sr (>90% decline?).
179	1	scolopacidae	Wader	Insectivore	Red Phalarope	Phalaropus fulicarius	CSR7, Andres et al. 2012	East Atlantic Flyway	1			1	Canada & Greenland/Atlantic coast of Africa	2011	2011	1140000	2100000	3		2003	2012	DEC	2	.	Unknown	1	2003-2012	DEC	2	UNK	WPE4 listed estimate of 1,000,000 and trend as DEC 1994-2004 based on Morrison et al. 2005.
180	1	scolopacidae	Wader	Insectivore			WPE5, Golovnyuk et al. 2016	Pacific Americas Flyway	1				Alaska, North Siberia (bre)	.	.	100000	1000000	2		1994	2014	DEC	2	.	Unknown	1	1994-2014	DEC	2	UNK	Locally on the breeding grounds on the south-eastern Taimyr population declined from 1994 to 2014 (Golovnyuk et al. 2016)
181	1	Gaviidae	Waterbird	Omnivore	Red-throated Loon	Gavia stellata	CSR7, Golovatin et al. 2010	Western Palearctic				1	North-west Europe (win)	1990	2012	216000	429000	2	Wetlands International 2015	2000	2012	STA	2	1990-2000	STA?	2	2000-2012	STA	2	STA	Stability or even increase reported from NE Greenland; stable short-term numbers at Falsterbo. Stable in Yamal (Golovatin et al. 2010).
182	1	Gaviidae	Waterbird	Omnivore			CSR7	Western Palearctic				1	Caspian Black Sea & East Mediterranean (win)	2000	2008	1	10000	2	Wetlands International 2015	1980	2012	STA	2	1980-2012	STA	2	.	Unknown	1	UNK
183	1	Gaviidae	Waterbird	Omnivore			WPE5, Tomkovich, Soloviev 2012	Eastern Palearctic		1			E Asia (non-bre)	.	.	10000	100000	2		1985	2002	DEC	2	1985-2002	DEC	2	.	Unknown	1	UNK	Locally on the breeding grounds on the Chukotsky Peninsula the density declined 3.0–4.5 times from 1985-1988 to 2002 (Tomkovich, Soloviev 2012).
184	1	Gaviidae	Waterbird	Omnivore			WPE5; CBC 2016 Estimates	Nearctic	1				North America	.	.	40000	40000	2	Erroneously high estimate given in WPE3.	1970	2016	INC	3	1970-2016	INC	3	2006-2016	INC	3	STA	CBC 2016 trend estimates (long-term 1.4%/year [0.18:2.6], rated as 3 because of the problems with sampling coastal birds during CBC surveys. Birdlife report states that overall trends are decreasing but does not support that with any evidence. The only published large-scale trends are positive. Groves et al. 1996: Alaskan breeding population 7,396-12,290 in early 1990s, a decline of nearly 50% si…
185	2	Gaviidae	Waterbird	Omnivore	Black-throated Loon	Gavia arctica	CSR7, Golovatin et al. 2010	Western Palearctic				1	arctica, Northern Europe & Western Siberia/Europe	2000	2013	266000	473000	2		1990	2000	DEC	2	1990-2000	DEC	2	.	Unknown	1	UNK	Stable short-term numbers at Falsterbo. Stable or slight decrease in Yamal (Goloatin et al. 2010)
186	2	Gaviidae	Waterbird	Omnivore			CSR7	Western Palearctic				1	suschkini, Central Siberia/Caspian	1999	2000	100	1000	2	Solokha 2006	.	.	Unknown	1	.	Unknown	1	.	Unknown	1	UNK
187	2	Gaviidae	Waterbird	Omnivore			WPE5, Tomkovich, Soloviev 2012	Eastern Palearctic		1			viridigularis	1987	1991	25000	1000000	2		1985	2002	STA	2	1985-2002	STA	2	.	Unknown	1	UNK	Locally on the breeding grounds on the Chukotsky Peninsula the density was stable from 1985-1988 to 2002 (Tomkovich, Soloviev 2012). WPE4 lists Schmutz.2012 In Litt to support increases, but could not be found to verify.
188	1	Gaviidae	Waterbird	Omnivore	Pacific Loon	Gavia pacifica	WPE5, Tomkovich, Soloviev 2012	Eastern Palearctic		1			E Asia	1987	1991	25000	100000	2		1985	2002	STA	2	1985-2002	STA	2	.	Unknown	1	UNK	Locally on the breeding grounds on the Chukotsky Peninsula the density was stable from 1985-1988 to 2002 (Tomkovich, Soloviev 2012).
189	1	Gaviidae	Waterbird	Omnivore			WPE5, CBC 2016 Estimates	Nearctic	1				North America	2000	2000	900000	1500000	2		1970	2016	INC	3	1970-2016	INC	3	2006-2016	INC	3	STA	CBC 2016 trend estimates (long-term 1.0%/year [-0.32:3.3], rated as 3 because of the problems with sampling coastal birds during CBC surveys. published Birdlife trends also derived from CBC, but earlier analyses circa 2007.
190	1	Gaviidae	Waterbird	Omnivore	Yellow-billed Loon	Gavia adamsii	CSR7	Eastern Palearctic		1			Northern Europe (win)	1994	2010	1000	8000	2		1990	2000	STA	2	1990-2000	STA	2	.	Unknown	1	UNK
191	1	Gaviidae	Waterbird	Omnivore			WPE5, CBC 2016 Estimates	Nearctic	1				North America	.	.	12000	16000	3	From WPE4: 206 estimates 16,000. 695 estimated 4,000-5,000 pairs (12,000-15,000 individuals).	1970	2016	DEC	2	1970-2016	DEC	2	2006-2016	DEC	2	STA	CBC 2016 trend estimates (long-term -3.3%/year [-6.2:-0.2], rated as 2 because of the problems with sampling coastal birds during CBC surveys and that very few CBC circles are actually included in the estimate. The fact that CBC trend agrees with Birdlife 2018 assessment supports it's inclusion.
192	1	Stercorariidae	Waterbird	Omnivore	Pomarine Skua	Stercorarius pomarinus	BirdLife 2018 (pop est), CAFF-CBIRD (trend), Golovatin et al. 2010	Various	1	1	1	1	All	2012	2012	400000	400000	2		.	.	STA	1	.	STA	1	.	Unknown	1	UNK	suspected stability, based on expert opinion. Catastrophic declines (near complete disappearance) on the Yamal peninsula due to declining lemming numbers (Golovatin et al. 2010).
193	1	Stercorariidae	Waterbird	Omnivore	Long-tailed Jaeger	Stercorarius longicaudus	BirdLife 2018 (pop est), CAFF-CBIRD (trend), Golovatin et al. 2010	Various	1	1		1	All	2012	2012	250000	750000	2		.	.	STA	1	.	STA	1	.	Unknown	1	UNK	suspected stability, based on expert opinion. 3-fold decline on the Yamal peninsula due to declining lemming numbers (Golovatin et al. 2010), possibly short-term decline in High Arctic Greenland.
194	1	Laridae	Waterbird	Omnivore	Ross's Gull	Rhodostethia rosea	WPE5	Eastern Palearctic	1	1			High Arctic	.	.	25000	100000	2		.	.	Unknown	1	.	Unknown	1	.	Unknown	1	UNK
195	1	Gruidae	Waterbird	Omnivore	Siberian Crane	Grus leucogeranus	WPE5	Western Palearctic				1	Iran (win)	2007	2011	15	20	3	Only one bird returned to Iran in October 2011. Rusanov et al. (2013) reported 15 birds in Volga Delta in September 2011. Wintering grounds of other birds remain unknown.	1978	2011	DEC	3	1978-2011	DEC	3	2000-2011	STA	2	IMP	After a steady decline, small groups continue to be observed and the rate of decline appears to have decreased. Trend quality good in past, now poor.
196	1	Gruidae	Waterbird	Omnivore			WPE5	Central Asian Flyway			1		Central	2007	2011	10	15	3	No longer seen on breeding or wintering grounds, but continued sighting along migration route. Current wintering grounds unknown.	1960	2011	DEC	3	1960-2011	DEC	3		STA	2	IMP	After precipitous decline, small groups occasionally observed. Trend quality good in past, now poor. Trend list as stable in China in Wang et al. 2018.
197	1	Gruidae	Waterbird	Omnivore			WPE5	Eastern Palearctic		1			Eastern	2006	2012	3500	3800	4	3,500 counted at Poyang Lake in February 2012 (Burnham et al. 2017), and 3,500 counted once at Momoge in April 2012 (Jiang Hongxing 2013).	2000	2011	STA	4	.	Unknown	1	2000-2011	STA/INC	4	UNK
198	2	Phasianidae	Landbird	Herbivore	Willow Ptarmigan/Grouse	Lagopus lagopus	Fuglei et al. 2019; CBC 2016 Estimates	North America	1				North America	.	.	-1	-1	1		1970	2016	DEC	3	1970-2016	DEC	3	2006-2016	DEC	3	STA	CBC 2016 trend estimates long-term -1.4%/year [-6.7:3.99], rated as 3. Fuglei et al. 2019 suggest stable populations, but based on few data (from the breeding grounds).
199	2	Phasianidae	Landbird	Herbivore			Fuglei et al. 2019	Fennoscandia				1	Northern Fennoscandia	.	.	-1	-1	1		1963	2018	STA	2	1963-2018	STA	2	2003-2018	STA	2	UNK	From Fuglei et al. 2019, and references therein
199.1	2	Phasianidae	Landbird	Herbivore			Fuglei et al. 2019, Golovatin et al. 2010	Russia		1	1	1	Eastern Russia, septentrionalis	1980	2014	140000	2000000	2		1980	2014	DEC	4	1980-2014	DEC	4	1999-2014	FLU	4	UNK	Eastern Russia from Fuglei et al. 2019, and references therein. On the Yamal Peninsula, the number decreased 2-fold in wetlands but remained stable in river valleys. Population estimate for Yamal only.
200	1	Phasianidae	Landbird	Herbivore	Rock Ptarmigan	Lagopus muta	Fuglei et al. 2019	North America	1				North America	.	.	-1	-1	1		.	.	Unknown	1	.	Unknown	1	.	Unknown	1	UNK	All (3) North American sites in Fuglei et al. 2019 are outside of the Arctic.
200.1	1	Phasianidae	Landbird	Herbivore			Fuglei et al. 2019	Iceland				1	Iceland	.	.	-1	-1	1		1963	2018	DEC	3	1963-2018	DEC	3	2003-2018	DEC	3	STA	Monitored at 22 sites in Iceland, and regional metanalysis suggests declines (Fuglei et al. 2019)
200.2	1	Phasianidae	Landbird	Herbivore			Fuglei et al. 2019	Greenland				1	Greenland	.	.	-1	-1	1		1996	2018	DEC	2	1996-2018	DEC	2	2003-2018	DEC	2	STA	Decreased from former abundance at Zackenberg, perhaps coincident with collapse of lemming cycles (Fuglei et al. 2019)
201	1	Accipitridae	Landbird	Carnivore	Rough-legged Buzzard	Buteo lagopus	BirdLife 2018	Various	1	1	1	1	All	2012	2012	300000	1000000	2	estimated	.	.	STA	1	.	STA	1	.	STA	1	STA	suspected rangewide trends (captured in large part by regional trends below)
202	1	Accipitridae	Landbird	Carnivore			Falsterbo migration counts					1	Fennoscandia	.	.	-1	-1	1		1973	2017	STA	4	1973-2017	STA	4	2000-2017	STA	4	STA	Migration counts fluctuate between years by a factor 10; a weak, non-significant downward trend over the period (Kjellén 2018).
203	1	Accipitridae	Landbird	Carnivore			Golovatin et al. 2010			1	1	1	Russia	1980	2014	5000	67000	3		1980	2014	DEC	3	1980-2014	DEC	3	1998-2014	FLU	3	STA	2-fold decrease in Yamal due to declines in lemming abundance (Golovatin et al. 2010). Trend reflects only Yamal - data from elsewhere in Siberia are lacking.
204	1	Accipitridae	Landbird	Carnivore			Bechard & Swem (2002) BNA, CBC 2016 Estimates		1				Nearctic, wintering population	1990	1990	50000	50000	2	Estimate from CBC data	1970	2016	STA	3	1970-2016	STA	3	2006-2016	STA	3	STA	CBC 2016 trend estimates long-term 0.17%/year [-0.35:0.75], rated as 3.
205	1	Falconidae	Landbird	Carnivore	Gyrfalcon	Falco rusticolus	Raptors chapter, Golovatin et al. 2010			1	1	1	Palearctic	2005	2017	8500	12200	3	estimated	1860	2011	STA	3	1860-2011	STA	3	.	Unknown	1	UNK	Comparison of Norwegian sites in 1860's and 2000's suggests long-term stable population (Johannsen & Østlyng 2011). Stable in recent years in Yamal, but for a small number of individuals.
206	1	Falconidae	Landbird	Carnivore			Raptors chapter, CBC 2016 Estimates		1				Nearctic	2005	2017	4200	8500	3	estimated	1970	2016	INC	3	1970-2016	INC	3	2006-2016	INC	3	STA	CBC 2016 trend estimates long-term 1.0%/year [-2.6:3.88], rated as 3. Relatively few CBC circles are included (n = 16), but increase tends to agree with other data sources
207	3	Falconidae	Landbird	Carnivore	Peregrine Falcon	Falco peregrinus tundrius	Raptors chapter		1				Nearctic	2015	2015	31000	32000	3	Lincoln-Peterson estimate on migrating population; covers all birds north of 54N, so includes parts of F.p. anatum (non-Arctic) subspecies	1970	2017	STA	3	1970-2017	STA/INC	3	2000-2017	STA	3	STA	Increase in some populations after DDT-induced low in 1970's, but now stable. Some populations (northern Canada and Greenland) mostly avoided the crash and appears stable
208	3	Falconidae	Landbird	Carnivore		Falco peregrinus calidus	Raptors chapter, Quinn and Kokorev (2000), Golovatin et al. 2010, Paskhalny and Golovatin 2009			1	1	1	Palearctic, Russia	1999	2017	4600	10000	2	Estimate from parts of range only (not extrapolated to entire range) so likely a serious under-estimate	.	.	STA	2	.	STA/INC	2	.	STA	2	STA	No clear signs (but limited data evidence) of a recovery in Arctic subpopulation after the DDT crash affecting more southern populations; probably stable in long and short term. Stable in recent years in Yamal, but for a small number of individuals.
209	1	Strigidae	Landbird	Carnivore	Snowy Owl	Bubo scandiacus	BirdLife 2018, CBC 2016, Golovatin et al. 2010	Various	1	1	1	1	All	2013	2013	8000	28000	2	estimated	1970	2016	DEC	3	1970-2016	DEC	3	2006-2016	DEC	3	STA	CBC 2016 trend estimates long-term -2.0%/year [-3.3:-0.78], rated as 3. Bird Life (2018) estimates decreasing range-wide. Almost disappeared form the Yamal, due to lemming declines (Golovatin et al. 2010).
210	2	Alaudidae	Landbird	Insectivore	Horned Lark	Eremophila alpestris	BirdLife 2018, CBC 2016, Golovatin et al. 2010	Various	1	1	1	1	All	.	.	-1	-1	1		1970	2016	DEC	3	1970-2016	DEC	3	2006-2016	DEC	3	STA	CBC 2016 trend estimates long-term -2.0%/year [-3.6:-0.3], rated as 4. Bird Life (2018) suggests decreasing range-wide. Fluctuating abundance in Yamal (Golovatin et al. 2010).
211	2	Prunellidae	Landbird	Insectivore	Siberian Accentor	Prunella montanella	BirdLife 2018, Golovatin et al. 2010	Various		1	1		All	.	.	-1	-1	1		.	.	STA	2	.	STA	2	.	STA	2	STA	Bird Life (2018). Stable on the breeding grounds in Yamal (Golovatin et al. 2010).
212	2	Motacillidae	Landbird	Insectivore	Citrine Wagtail	Motacilla citreola	BirdLife 2018, Golovatin et al. 2010	Various			1	1	All	2012	2012	2000000	4999999	2		.	.	INC	2	.	INC	2	.	Unknown	1	UNK	Bird Life (2018). Stable in the short and long tem in Yamal (Golovatin et al. 2010).
213	2	Motacillidae	Landbird	Insectivore	Buff-bellied Pipit	Anthus rubescens	BirdLife 2018, CBC	Various	1	1	1		All	2012	2012	18000000	18000000	2	PIF updated estimate (PIF 2019)	1970	2016	DEC	2	1970-2016	DEC	2	2006-2016	DEC	2	STA	Bird Life (2018) suggests decreasing rangewide. CBC trends suggest small decline and BBS trends for North America suggest rapid decline, but poor coverage/precision.
214	1	Motacillidae	Landbird	Insectivore	Red-throated Pipit	Anthus cervinus	BirdLife 2018, Golovatin et al. 2010	Various		1		1	All	2012	2012	10000000	69999999	2		.	.	STA	2	.	STA	2	.	STA	2	STA	Marked decrease at Falsterbo, but Birdlife (2018) indicates stable rangewide. Stable to slightly decreasing at Yamal (Golovatin et al. 2010).
215	2	Fringillidae	Landbird	Insectivore	Common Redpoll	Carduelis flammea	CBC 2016, Golovatin et al. 2010	Various	1	1	1	1	All	2015	2015	50000000	149999999	2	Bird Life (2018)	1970	2016	INC	3	1970-2016	INC	3	2006-2016	INC	3	STA	CBC 2016 trend estimates long-term 1.2%/year [-4:4], rated as 3. Birdlife assessment suggests the species is declining but it references the BBS trends, which are really suspect for an arctic-breeding species. Also, although the CI-interval on the trend seems extremely wide, it's largely because of the strong annual fluctuations that CORE observations; a slope-based trend estimate is about the sa…
216	1	Fringillidae	Landbird	Insectivore	Arctic Redpoll	Carduelis hornemanni		Various	1	1	1	1	All	.	.	-1	-1	1		.	.	Unknown	1	.	Unknown	1	.	Unknown	1	UNK	Strong increase at Falsterbo. Confounded with Common Redpoll in many surveys, so trends difficult to estimate
217	1	Emberizidae	Landbird	Insectivore	Little Bunting	Emberiza pusilla	BirdLife 2018, Golovatin et al. 2010	Various		1	1	1	All	2012	2012	30000000	59999999	2		.	.	STA	1	.	STA	1	.	STA	1	STA	Suspected trends from Birdlife (2018). Stable abundance in Yamal (Golovatin et al. 2010).
218	2	Emberizidae	Landbird	Insectivore	Savannah Sparrow	Passerculus sandwichensis	BirdLife 2018, BBS Analyses	North America	1				All	.	.	170000000	170000000	2	PIF updated estimate (PIF 2019)	1993	2016	DEC	2	1993-2016	DEC	2	2006-2016	DEC	2	STA	BBS trends for N.Am. suggest decrease of -1.32%/yr (CI: -1.98 - -0.55; A. Smith unpublished). Reliability downgraded to reflect only N.Am. Coverage
219	2	Emberizidae	Landbird	Insectivore	American Tree Sparrow	Spizella arborea	BirdLife 2018 and CBC 2016	North America	1				All	2012	2012	20000000	20000000	2	PIF updated estimate (PIF 2019)	1970	2016	DEC	3	1970-2016	DEC	3	2006-2016	DEC	2	STA	CBC 2016 trend estimates long-term -1.7%/year [-2.2:-1.3], rated as 3. Consistent with BBS long-term trends. Short term trends suggest decline in BBS, stable in CBC. Reliability of short-term decline therefore downgraded.
220	1	Calcariidae	Landbird	Insectivore	Lapland Longspur	Calcarius lapponicus	BirdLife 2018, Andreev et al. 2015, Golovnyuk, pers. com., Golovatin et al. 2010	Various		1	1	1	All	2012	2012	50000000	199999999	2	PIF updated estimate (PIF 2019): 60M	1986	2014	DEC	2	1986-2014	DEC	2	2000-2014	DEC	2	STA	Marked fluctuations at Falsterbo; short-term decline in norther Scandinavia. Locally on the breeding grounds in the Kolyma River lowlands the density declined from 1986-1990 to 2013 (Andreev et al. 2015). Locally on the breeding grounds on the south-eastern Taimyr density increased from 1994 to 2014 (Golovnyuk, pers. com.). In Yamal, decreased 6 fold in watersheds and 2.5 fold in river valleys (G…
221	1	Calcariidae	Landbird	Insectivore			Birdlife 2018, CBC	North America	1				All	.	.	-1	-1	1		1970	2016	INC	2	1970-2016	INC	2	2006-2016	INC	2	STA	CBC 2016 trend estimates long-term 1.7%/year [-4:5], rated as 2 because of extreme imprecision.
222	1	Calcariidae	Landbird	Insectivore	McKay's Bunting	Plectrophenax hyperboreus	BirdLife 2018	Various	1	1			All	2003	2003	18400	23700	2		.	.	INC	2	.	INC	2	.	INC	2	STA	Suspected trends from Birdlife (2018)
223	2	Calcariidae	Landbird	Insectivore	Smith's Longspur	Calcarius pictus	BirdLife 2018, CBC 2016	Various	1				North America	1992	1992	80000	80000	2		1970	2016	INC	2	1970-2016	INC	2	2006-2016	INC	2	STA	CBC 2016 trend estimates long-term 1.2%/year [-3.6:5.3], rated as 2 because of extreme imprecision.
224	1	Calcariidae	Landbird	Insectivore	Snow Bunting	Plectrophenax nivalis	BirdLife 2018, Golovatin et al. 2010	Various	1	1	1	1	All	.	.	-1	-1	1		1970	2016	DEC	2	1970-2016	DEC	2	2006-2016	DEC	2	STA	Fluctuating numbers at Falsterbo; STA/DEC in northern Scandinavia. In North America, CBC 2016 trend estimates long-term -2%/year [-6:0.5], rated as 2 because of extreme imprecision. Stable in Yamal (Golovatin et al. 2010).

## Sheet: references
Andreev, A. V. Kondratyev, E. R. Potapov. 2015. Bird Fauna Of Kolyma Lowlands: Long-Term Dynamics With Climatic Changes At The Background. Communication 2. Status, distribution, and number of key species. Vestnik SVNTS DVO RAN, № 2, 57–68. In Russian (English summary).
Andres, B.A., Smith, P.A., Gratto-Trevor, C.L. & Morrison, R.I.G. 2012. Population estimates of North American shorebirds, 2012. Wader Study Group Bulletin 119-178-194.
Balachandran, S. 2012. Avian diversity in coastal wetlands of India and their conservation needs. Uttar Pradesh State University Board. http://www.upsbdb.org/pdf/Souvenir2012/ch-19.pdf
Barré, N. and Dutson, G. 2000. Oiseaux de Nouvelle-Caledonie. Liste commentee. Suppl. Alauda (68), 3: 49pp.
BirdLife International. 2018. Species factsheet: Acanthis flammea. Downloaded from http://www.birdlife.org
BirdLife International. 2004. Birds in Europe: population estimates, trends and conservation status. Birdlife International, UK.
Blew J., Günther K., Hälterlein B. Kleefstra R., Laursen K., Ludwig J. & Scheiffarth G. (2017) Migratory birds. In: Wadden Sea Quality Status Report 2017. Eds.: Kloepper S. et al., Common Wadden Sea Secretariat, Wilhelmshaven, Germany.
Boertmann, D. 2008. Grønlands Rødliste 2007. – Grønlands Hjemmestyre og Danmarks Miljøundersøgelser, 152 p.
Burnham, J., Barzen, J. Anna M. Pidgeon, A.M., Sun, B., Wu, J., Liu, G. and Jiang, H. 2017. Novel foraging by wintering Siberian Cranes Leucogeranus leucogeranus at China’s Poyang Lake indicates broader changes in the ecosystem and raises new challenges for a critically endangered species. Bird Conservation International 27: 204-223.
Cao, L., Barter, M. and Lei, G. 2008. New Anatidae population estimates for eastern China: implications for flyway population sizes. Biol. Conserv. 141: 2301–2309.
Clark, N.A., G.Q.A. Anderson, J. Li, E.E. Syroechkovskiy, P.S. Tomkovich, C. Zöckler, R. Lee, and R.E. Green. 2018. First formal estimate of the world population of Calidris pygmaea. Oryx 52:137-146.
Clemens, R.S., et al. 2016. Continental-scale decreases in shorebird populations in Australia. Emu 116:119-135.
Delany S., Scott D., Dodman T. & Stroud D. (eds.) 2009. An Atlas of wader populations in Africa and Western Eurasia. Wetlands International and International Wader Study Group.
Dodman, T. 2002. Waterbird Population Estimates in Africa. Unpublished report to Wetlands International.
Fox A.D., J.O. Leafloor. 2018. A global audit of the status and trends of Arctic and northern hemisphere goose populations. Conservation of Arctic Flora and Fauna International Secretariat: Akureyri, Iceland. ISBN 978-9935-431-66-0. 31 pp.
Fuglei, E. et al. 2019. Circumpolar status of Arctic ptarmigan: population dynamics and trends. Ambio. https://doi.org/10.1007/s13280-019-01191-0
Golovatin M.G., L.M. Morozova, S.N. Ektova, and S.P. Paskhalny. 2010. The change of tundra biota at Yamal peninsula (the North of the Western Siberia, Russia) in connection with anthropogenic and climatic shifts. In Tundras: Vegetation, Wildlife and Climate trends, ed. B. Gutierrez and C. Pena, 1-46. New York: Nova Sci. Publ.
Golovnyuk, V.V., M. Y. Soloviev, A. B. Popovkina. 2016. Status and distribution of waders in the lower reaches of the Khatanga River (south-eastern Taimyr). In: Chernichko I.I. & Mel’nikov V.N. (Eds.). Issues of Wader Ecology, Migration and Conservation in Northern Eurasia: Materials of the 10th Jubilee Conference of the Working Group on Waders of Northern Eurasia, Ivanovo, 3–6 February 2016. 136…
Groves, D.J., Conant, B., King, R.J., Hodges, J.I. and King, J.G. 1996. Status and trends of Loon populations summering in Alaska 1971-1993. The Condor 98: 189-195.
Hansen, B.D., Fuller, R.A., Watkins, D., Rogers, D.I., Clemens, R.S., Newman, M., Woehler, E.J. and Weller, D.R. (2016) Revision of the East Asian-Australasian Flyway Population Estimates for 37 listed Migratory Shorebird Species. Unpublished report for the Department of the Environment. BirdLife Australia, Melbourne.
Hornman M., Hustings F., Koffijberg K., van Winden E., SOVON Ganzen- en Zwanenwerkgroep and Soldaat L. 2011. Watervogels in Nederland in 2008/2009. SOVON-monitoringrapport 2011/03, Waterdienst-rapport BM 10.24. SOVON Vogelonderzoek Nederland, Nijmegen.
Jiang Hongxing. 2013. Migratory Siberian Cranes at Momoge National Nature Reserve, Northeast China, in 2012. Siberian Crane Flyway News 12: p10.
Johansen, K., and A. Østlyngen. 2011. Ecology of the Gyrfalcon in Finnmark based on data from two 11-year periods 150 years apart. Pages 141–160 in R. T. Watson, T. J. Cade, M. Fuller, G. Hunt, and E. Potapov (Eds.). Gyrfalcons and Ptarmigan in a Changing World, Volume II. The Peregrine Fund, Boise, Idaho, USA. http://dx.doi.org/10.4080/gpcw.2011.0215
Kjellén, N. 2018. Migration Counts at Falsterbo, SW Sweden. www.falsterbofagelstation.se
McCloskey SE, Uher-Koch BD, Schmutz JA, Fondell TF (2018) International migration patterns of Red-throated Loons (Gavia stellata) from four breeding populations in Alaska. PLoS ONE 13(1): e0189954. https://doi.org/10.1371/journal.pone.0189954
Meltofte H., Durinck J., Jakobsen B., Nordstrøm C. & Rigét F.F. 2019. Trends in the autumn passage numbers of Arctic and boreal waders in W Denmark 1964–2017 as a contribution to East Atlantic Flyway population trends. Ardea 107: ###–###. doi:10.5253/arde.v107i2.a7
Morrison, R.I.G., McCaffery, B.J., Skagen, S., Andres, B., Page, G., Jones, S., and Gill, R.E. 2005. Population estimates of North American shorebirds, 2005. Wader Study Group Bulletin.
Nagy S., Flink S. & Langendoen T. 2014. Waterbird trends 1988-2012. Results of trend analyses of data from the International Waterbird Census in the African-Eurasian Flyway. Wetlands International, Ede.
Oudman T., Schekkerman H., Kidee A., van Roomen M., Tentij M. & Piersma T. 2017. The waterbirds of Parc National du Banc d’Arguin: evaluation of all complete wintercounts, workshop proceedings and an evaluation. Report for Programme towards a Rich Wadden Sea.
Partners in Flight. 2019. Population Estimates Database, version 3.0. Available at http://pif.birdconservancy.org/PopEstimates
Rusanov, G., Kashin, A., Litvinova, N., Mitrophanov, S. and Taranov, Y. 2013. Siberian Crane Sightings in the Volga Delta, Russia, in 2011 and 2012. Siberian Crane Flyway News 12: p7.
Skov, H., Heinnen, S., ?ydelis, R, Bellebaum, J., Bzoma, S., Dagys, M., Durinck, J., Garthe, S., Grishanov, G., Hario, M., Kieckbusch, J.K., Kube, J., Kuresoo, A., Larsson, K., Luigujoe, L., Meissner, W., Nehls, H.W., Nilsson, L., Petersen, I.K., Roos, M.M., Pihl, S., Sonntag, N. Stock, A. and A. Stipniece. 2011. Waterbird populations and pressures in the Baltic Sea. TemaNord 2010: XX. Nordic Cou…
Smith, P.A., C.L. Gratto-Trevor, B.T. Collins, S.D. Fellows, R.B. Lanctot, J. L.iebezeit, B.J. McCaffery, D. Tracy, J. Rausch, S. Kendall, S. Zack & H.R. Gates. 2012. Trends in abundance of Semipalmated Sandpipers: Evidence from the Arctic. Waterbirds 35: 106–119.
Solokha, A. 2006. Results from the international waterbird census in Central Asia and the Caucasus 2003-2005. Wetlands International Russia, Moscow
Studds, C. E. et al. 2017. Rapid population decline in migratory shorebirds relying on Yellow Sea tidal mudflats as stopover sites. Nat. Commun. 8, 14895. doi: 10.1038/ncomms14895
Thaxter, C.B., Sansom, A. Thewlis, R.M., Calbrade, N.A, Ross-Smith, V.H., Bailey, S., Mellan, H.J. and Austin, G.E. (2010). Wetland Bird Survey Alerts 2006/2007: Changes in numbers of wintering waterbirds in the Constituent Countries of the United Kingdom
Tomkovich, P.S., M.Y. Soloviev. 2012. Long-term changes in abundance of some bird species in the north of Kolyuchinskaya Bay, Chukotsky Peninsula. Bulletin of Moscow Society of Naturalists. Vol. 117, #6, 11-20. In Russian (English summary).
van Roomen M., Laursen K., van Turnhout C., van Winden E., Blew J., Eskildsen K., Günther K., Hälterlein B., Kleefstra R., Potelf P., Schrader S., Luerssen G. & Ens B.J. 2012. Signals from the Wadden sea: Population declines dominate among waterbirds depending on intertidal mudflats. Ocean Coastal Manage. 68: 79–88.
van Roomen M., van Turnhout C., Blew J., Koffijberg K., Nagy S., Citegetse G. & Foppen R. 2017. East Atlantic Flyway. In: Wadden Sea Quality Status Report 2017. Eds.: Kloepper S. et al., Common Wadden Sea Secretariat, Wilhelmshaven, Germany. Last updated 21.12.2017. Downloaded DD.MM.YYYY. qsr.waddenseaworldheritage. org/reports/east-atlantic-flyway
Wang, X., F. Kuang, K. Tan, Z. Ma. 2018. Population trends, threats, and conservation recommendations for waterbirds in China. Avian Research 9:14.
Wetlands International, 2012. Results of trend analysis undertaken for CSR5 2012, presented in Annex 4. http://www.unep-aewa.org/meetings/en/mop/mop5_docs/pdf/mop5_14_csr5.pdf
Wetlands International. 2015. Waterbird Population Estimates. Available at: wpe.wetlands.org.
